# Supplementary material for: An unusual site of ablation for a ventricular tachycardia
Source: J Arrhythm. 2023 Nov 14;40(1):160–5. doi: 10.1002/joa3.12954 (PMC10848586; doi:10.1002/joa3.12954)
Supplement: Supplementary file 1 — Data S1. [file JOA3-40-160-s001.zip]

Archive with 2 entries (2 files):
- joa312954-sup-0001-Figures.pptx
- joa312954-sup-0002-VideoS1.mpg
